# Supplementary material for: The Long-Term Outcomes of Corticosteroid Use in COVID-19 Patients with Cardiovascular Disease: A Propensity-Matched Analysis from the Multi-Center International Prospective Registry (HOPE-2)
Source: Biomedicines. 2025 Oct 30;13(11):2665. doi: 10.3390/biomedicines13112665 (PMC12650574; doi:10.3390/biomedicines13112665)
Supplement: Supplementary file 1 [file biomedicines-13-02665-s001.zip]

Archive with 1 entries (1 files):
- biomedicines-3812721-supplementary.pdf
